# Supplementary material for: Crystal structure of di­aqua­[5,10,15,20-tetra­kis­(4-bromo­phen­yl)porphyrinato-κ4 N]magnesium
Source: Acta Crystallogr E Crystallogr Commun. 2015 Feb 28;71(Pt 3):m73–4. doi: 10.1107/S2056989015003722 (PMC4350761; doi:10.1107/S2056989015003722)
Supplement: Supplementary file 1 [file e-71-00m73-sup1.cif]

##############################################################################
#                                                                            #
# This CIF contains the data in a paper accepted for publication in          #
# Acta Crystallographica Section E. It conforms to the requirements of       #
# Notes for Authors for Acta Crystallographica Section E, and has been       #
# peer reviewed under the auspices of the IUCr Commission on Journals.       #
#                                                                            #
# Full details of the Crystallographic Information File format               #
# are given in the paper "The Crystallographic Information File (CIF):       #
# a New Standard Archive File for Crystallography" by S. R. Hall, F. H.      #
# Allen and I. D. Brown [Acta Cryst. (1991), A47, 655-685].                  #
#                                                                            #
# The current version of the core CIF dictionary is obtainable from          #
# ftp://ftp.iucr.org/pub/cif_core.dic.                                       #
#                                                                            #
# Software is freely available for graphical display of the structure(s)     #
# in this CIF. For information consult the CIF software page                 #
# http://www.iucr.org/resources/cif/software.                                #
#                                                                            #
# This file may be used for bona fide research purposes within the           #
# scientific community so long as proper attribution is given to the journal # 
# article from which it was obtained.                                        #
#                                                                            #
##############################################################################
data_I
_audit_creation_method     SHELXL-97
_database_code_depnum_ccdc_archive     'CCDC 1050856'
_chemical_name_systematic
;
Diaqua[5,10,15,20-tetrakis(4--bromophenyl)porphyrinato-\k^4^<i>N</i>]magnesium
;
_chemical_name_common     ?
_chemical_formula_moiety     'C44 H28 Br4 Mg N4 O2'
_chemical_formula_sum     'C44 H28 Br4 Mg N4 O2'
_chemical_formula_iupac     '[Mg (C44 H24 Br4 N4) (H2 O1)2]'
_chemical_formula_weight     988.65
_chemical_melting_point     ?
_symmetry_cell_setting     tetragonal
_symmetry_space_group_name_H-M     'I 4/m'
_symmetry_space_group_name_Hall     '-I 4'
loop_
    _symmetry_equiv_pos_as_xyz
    'x, y, z'
    '-x, -y, z'
    '-y, x, z'
    'y, -x, z'
    'x+1/2, y+1/2, z+1/2'
    '-x+1/2, -y+1/2, z+1/2'
    '-y+1/2, x+1/2, z+1/2'
    'y+1/2, -x+1/2, z+1/2'
    '-x, -y, -z'
    'x, y, -z'
    'y, -x, -z'
    '-y, x, -z'
    '-x+1/2, -y+1/2, -z+1/2'
    'x+1/2, y+1/2, -z+1/2'
    'y+1/2, -x+1/2, -z+1/2'
    '-y+1/2, x+1/2, -z+1/2'
_cell_length_a     14.8313(10)
_cell_length_b     14.8313
_cell_length_c     9.3966(8)
_cell_angle_alpha     90.00
_cell_angle_beta     90.00
_cell_angle_gamma     90.00
_cell_volume     2066.9(2)
_cell_formula_units_Z     2
_cell_measurement_reflns_used     1411
_cell_measurement_theta_min     2.57
_cell_measurement_theta_max     26.88
_cell_measurement_temperature     150(2)
_exptl_crystal_description     prism
_exptl_crystal_colour     black
_exptl_crystal_size_max     0.37
_exptl_crystal_size_mid     0.27
_exptl_crystal_size_min     0.14
_exptl_crystal_density_diffrn     1.589
_exptl_crystal_density_meas     ?
_exptl_crystal_density_method     'not measured'
_exptl_crystal_F_000     976
_exptl_absorpt_coefficient_mu     3.951
_exptl_absorpt_correction_type     multi-scan
_exptl_absorpt_process_details
;
(<i>SADABS</i>; Bruker, 2006)
;
_exptl_absorpt_correction_T_min     0.409
_exptl_absorpt_correction_T_max     0.575
_exptl_special_details     ?
_diffrn_ambient_temperature     150(2)
_diffrn_radiation_type     MoK\a
_diffrn_radiation_wavelength     0.71073
_diffrn_radiation_monochromator     graphite
_diffrn_measurement_device_type     'Bruker APEXII'
_diffrn_measurement_method     'CCD rotation images, thin slices'
_diffrn_reflns_number     4471
_diffrn_reflns_av_R_equivalents     0.0337
_diffrn_reflns_theta_min     3.76
_diffrn_reflns_theta_max     27.48
_diffrn_reflns_theta_full     27.48
_diffrn_measured_fraction_theta_max     0.99
_diffrn_measured_fraction_theta_full     0.99
_diffrn_reflns_limit_h_min     -14
_diffrn_reflns_limit_h_max     19
_diffrn_reflns_limit_k_min     -18
_diffrn_reflns_limit_k_max     18
_diffrn_reflns_limit_l_min     -5
_diffrn_reflns_limit_l_max     12
_refine_special_details
;
Refinement of <i>F</i>^2^ against ALL reflections. The weighted <i>R</i>-factor
<i>wR</i> and goodness of fit <i>S</i> are based on <i>F</i>^2^, conventional
<i>R</i>-factors <i>R</i> are based on <i>F</i>, with <i>F</i> set to zero for
negative <i>F</i>^2^. The threshold expression of <i>F</i>^2^ >
2\s(<i>F</i>^2^) is used only for calculating <i>R</i>-factors(gt) <i>etc</i>.
and is not relevant to the choice of reflections for refinement.
<i>R</i>-factors based on <i>F</i>^2^ are statistically about twice as large
as those based on <i>F</i>, and <i>R</i>- factors based on ALL data will be
even larger.
;
_reflns_number_total     1248
_reflns_number_gt     940
_reflns_threshold_expression     I>2sigma(I)
_refine_ls_structure_factor_coef     Fsqd
_refine_ls_matrix_type     full
_refine_ls_R_factor_all     0.0504
_refine_ls_R_factor_gt     0.0309
_refine_ls_wR_factor_gt     0.0676
_refine_ls_wR_factor_ref     0.0732
_refine_ls_goodness_of_fit_ref     1.058
_refine_ls_restrained_S_all     1.058
_refine_ls_number_reflns     1248
_refine_ls_number_parameters     81
_refine_ls_number_restraints     0
_refine_ls_hydrogen_treatment     mixed
_refine_ls_weighting_scheme     calc
_refine_ls_weighting_details
         'calc w=1/[\s^2^(Fo^2^)+(0.0364P)^2^+0.9155P] where P=(Fo^2^+2Fc^2^)/3'
_atom_sites_solution_hydrogens     geom
_atom_sites_solution_primary     direct
_atom_sites_solution_secondary     difmap
_refine_ls_shift/su_max     0.009
_refine_ls_shift/su_mean     0.001
_refine_diff_density_max     0.496
_refine_diff_density_min     -0.34
_refine_ls_extinction_method     none
loop_
    _atom_type_symbol
    _atom_type_description
    _atom_type_scat_dispersion_real
    _atom_type_scat_dispersion_imag
    _atom_type_scat_source
    'C' 'C' 0.0033 0.0016
                         'International Tables Vol C Tables 4.2.6.8 and 6.1.1.4'
    'H' 'H' 0.0000 0.0000
                         'International Tables Vol C Tables 4.2.6.8 and 6.1.1.4'
    'N' 'N' 0.0061 0.0033
                         'International Tables Vol C Tables 4.2.6.8 and 6.1.1.4'
    'O' 'O' 0.0106 0.0060
                         'International Tables Vol C Tables 4.2.6.8 and 6.1.1.4'
    'Mg' 'Mg' 0.0486 0.0363
                         'International Tables Vol C Tables 4.2.6.8 and 6.1.1.4'
    'Br' 'Br' -0.2901 2.4595
                         'International Tables Vol C Tables 4.2.6.8 and 6.1.1.4'
_computing_data_collection
;
APEX2 (Bruker, 2006)
;
_computing_cell_refinement
;
SAINT (Bruker, 2006)
;
_computing_data_reduction
;
SAINT (Bruker, 2006)
;
_computing_structure_solution
;
SIR97 (Altomare <i>et al.</i>,  1999)
;
_computing_structure_refinement
;
SHELXL-97 (Sheldrick, 2008)
;
_computing_molecular_graphics
;
ORTEP-3 for Windows (Farrugia, 2012)
;
_computing_publication_material
;
WinGX (Farrugia, 2012)
;
loop_
    _atom_site_type_symbol
    _atom_site_label
    _atom_site_fract_x
    _atom_site_fract_y
    _atom_site_fract_z
    _atom_site_U_iso_or_equiv
    _atom_site_adp_type
    _atom_site_calc_flag
    _atom_site_refinement_flags
    _atom_site_occupancy
    _atom_site_symmetry_multiplicity
    _atom_site_disorder_assembly
    _atom_site_disorder_group
    Mg Mg 0.5 0.5 0.5 0.0248(5) Uani d S 1 8 . .
    O O1 0.5 0.5 0.2636(4) 0.0376(9) Uani d S 1 4 . .
    H H1O1 0.473(4) 0.560(3) 0.210(6) 0.045 Uiso d P 0.5 1 . .
    N N1 0.46158(17) 0.36592(17) 0.5 0.0192(6) Uani d S 1 2 . .
    C C1 0.3751(2) 0.3337(2) 0.5 0.0183(7) Uani d S 1 2 . .
    C C2 0.3771(2) 0.2366(2) 0.5 0.0195(7) Uani d S 1 2 . .
    H H2 0.3262 0.1977 0.5 0.023 Uiso calc SR 1 2 . .
    C C3 0.4643(2) 0.2109(2) 0.5 0.0219(7) Uani d S 1 2 . .
    H H3 0.4865 0.1508 0.5 0.026 Uiso calc SR 1 2 . .
    C C4 0.5177(2) 0.2931(2) 0.5 0.0196(7) Uani d S 1 2 . .
    C C5 0.2966(2) 0.3872(2) 0.5 0.0179(7) Uani d S 1 2 . .
    C C11 0.2081(2) 0.33768(19) 0.5 0.0192(7) Uani d S 1 2 . .
    C C12 0.16663(16) 0.31403(16) 0.6263(3) 0.0307(6) Uani d . 1 1 . .
    H H12 0.1942 0.3299 0.714 0.037 Uiso calc R 1 1 . .
    C C13 0.08517(16) 0.26732(17) 0.6273(3) 0.0324(6) Uani d . 1 1 . .
    H H13 0.0572 0.2512 0.7146 0.039 Uiso calc R 1 1 . .
    C C14 0.0463(2) 0.2451(2) 0.5 0.0229(7) Uani d S 1 2 . .
    Br Br1 -0.06342(2) 0.17805(2) 0.5 0.03531(15) Uani d S 1 2 . .
loop_
    _atom_site_aniso_label
    _atom_site_aniso_U_11
    _atom_site_aniso_U_22
    _atom_site_aniso_U_33
    _atom_site_aniso_U_12
    _atom_site_aniso_U_13
    _atom_site_aniso_U_23
    Mg 0.0142(7) 0.0142(7) 0.0461(16) 0 0 0
    O1 0.0376(13) 0.0376(13) 0.038(2) 0 0 0
    N1 0.0124(13) 0.0162(14) 0.0290(16) -0.0007(10) 0 0
    C1 0.0169(16) 0.0150(16) 0.0231(18) -0.0024(12) 0 0
    C2 0.0199(16) 0.0152(15) 0.0233(18) -0.0031(12) 0 0
    C3 0.0246(17) 0.0137(15) 0.0274(19) 0.0007(13) 0 0
    C4 0.0186(16) 0.0167(16) 0.0234(18) -0.0014(13) 0 0
    C5 0.0164(16) 0.0165(16) 0.0209(18) -0.0009(13) 0 0
    C11 0.0166(16) 0.0114(15) 0.0296(19) 0.0002(12) 0 0
    C12 0.0260(13) 0.0389(15) 0.0272(14) -0.0117(11) 0.0002(11) -0.0054(12)
    C13 0.0295(14) 0.0356(15) 0.0321(15) -0.0096(11) 0.0095(12) -0.0013(12)
    C14 0.0158(16) 0.0129(16) 0.040(2) -0.0010(12) 0 0
    Br1 0.01523(19) 0.0223(2) 0.0684(3) -0.00419(14) 0 0
_geom_special_details
;
All s.u.'s (except the s.u. in the dihedral angle between two l.s. planes) are
estimated using the full covariance matrix. The cell s.u.'s are taken into
account individually in the estimation of s.u.'s in distances, angles and
torsion angles; correlations between s.u.'s in cell parameters are only used
when they are defined by crystal symmetry. An approximate (isotropic)
treatment of cell s.u.'s is used for estimating s.u.'s involving l.s. planes.
;
loop_
    _geom_bond_atom_site_label_1
    _geom_bond_atom_site_label_2
    _geom_bond_site_symmetry_2
    _geom_bond_distance
    _geom_bond_publ_flag
    Mg N1 11_566 2.069(2) ?
    Mg N1 . 2.069(2) ?
    Mg N1 9_666 2.069(2) ?
    Mg N1 3_655 2.069(2) ?
    Mg O1 9_666 2.221(4) ?
    Mg O1 . 2.221(4) ?
    O1 H1O1 . 1.10(5) ?
    N1 C4 . 1.363(4) ?
    N1 C1 . 1.368(4) ?
    C1 C5 . 1.409(4) ?
    C1 C2 . 1.440(4) ?
    C2 C3 . 1.348(4) ?
    C2 H2 . 0.95 ?
    C3 C4 . 1.454(4) ?
    C3 H3 . 0.95 ?
    C4 C5 3_655 1.412(4) ?
    C5 C4 11_566 1.412(4) ?
    C5 C11 . 1.504(4) ?
    C11 C12 . 1.382(3) ?
    C11 C12 10_556 1.382(3) ?
    C12 C13 . 1.393(3) ?
    C12 H12 . 0.95 ?
    C13 C14 . 1.369(3) ?
    C13 H13 . 0.95 ?
    C14 C13 10_556 1.369(3) ?
    C14 Br1 . 1.906(3) ?
loop_
    _geom_angle_atom_site_label_1
    _geom_angle_atom_site_label_2
    _geom_angle_atom_site_label_3
    _geom_angle_site_symmetry_1
    _geom_angle_site_symmetry_3
    _geom_angle
    _geom_angle_publ_flag
    N1 Mg N1 11_566 . 89.998(2) ?
    N1 Mg N1 . 9_666 180.00(14) ?
    O1 Mg O1 9_666 . 180 ?
    Mg O1 H1O1 . . 117(3) ?
    C4 N1 C1 . . 107.1(2) ?
    C4 N1 Mg . . 126.4(2) ?
    C1 N1 Mg . . 126.5(2) ?
    N1 C1 C5 . . 125.3(3) ?
    N1 C1 C2 . . 109.3(3) ?
    C5 C1 C2 . . 125.5(3) ?
    C3 C2 C1 . . 107.6(3) ?
    C3 C2 H2 . . 126.2 ?
    C1 C2 H2 . . 126.2 ?
    C2 C3 C4 . . 106.6(3) ?
    C2 C3 H3 . . 126.7 ?
    C4 C3 H3 . . 126.7 ?
    N1 C4 C5 . 3_655 125.5(3) ?
    N1 C4 C3 . . 109.4(3) ?
    C5 C4 C3 3_655 . 125.1(3) ?
    C1 C5 C4 . 11_566 126.4(3) ?
    C1 C5 C11 . . 116.5(3) ?
    C4 C5 C11 11_566 . 117.1(3) ?
    C12 C11 C12 . 10_556 118.3(3) ?
    C12 C11 C5 . . 120.85(15) ?
    C12 C11 C5 10_556 . 120.85(15) ?
    C11 C12 C13 . . 121.3(2) ?
    C11 C12 H12 . . 119.4 ?
    C13 C12 H12 . . 119.4 ?
    C14 C13 C12 . . 118.7(2) ?
    C14 C13 H13 . . 120.7 ?
    C12 C13 H13 . . 120.7 ?
    C13 C14 C13 . 10_556 121.9(3) ?
    C13 C14 Br1 . . 119.04(15) ?
    C13 C14 Br1 10_556 . 119.05(15) ?
loop_
    _geom_torsion_atom_site_label_1
    _geom_torsion_atom_site_label_2
    _geom_torsion_atom_site_label_3
    _geom_torsion_atom_site_label_4
    _geom_torsion_site_symmetry_1
    _geom_torsion_site_symmetry_2
    _geom_torsion_site_symmetry_3
    _geom_torsion_site_symmetry_4
    _geom_torsion
    _geom_torsion_publ_flag
    N1 Mg N1 C4 11_566 . . . 180 ?
    N1 Mg N1 C4 3_655 . . . 0 ?
    O1 Mg N1 C4 9_666 . . . -90 ?
    O1 Mg N1 C4 . . . . 90 ?
    N1 Mg N1 C1 11_566 . . . 0 ?
    N1 Mg N1 C1 3_655 . . . 180 ?
    O1 Mg N1 C1 9_666 . . . 90 ?
    O1 Mg N1 C1 . . . . -90 ?
    C4 N1 C1 C5 . . . . 180 ?
    Mg N1 C1 C5 . . . . 0 ?
    C4 N1 C1 C2 . . . . 0 ?
    Mg N1 C1 C2 . . . . 180 ?
    N1 C1 C2 C3 . . . . 0 ?
    C5 C1 C2 C3 . . . . 180 ?
    C1 C2 C3 C4 . . . . 0 ?
    C1 N1 C4 C5 . . . 3_655 180 ?
    Mg N1 C4 C5 . . . 3_655 0 ?
    C1 N1 C4 C3 . . . . 0 ?
    Mg N1 C4 C3 . . . . 180 ?
    C2 C3 C4 N1 . . . . 0 ?
    C2 C3 C4 C5 . . . 3_655 180 ?
    N1 C1 C5 C4 . . . 11_566 0 ?
    C2 C1 C5 C4 . . . 11_566 180 ?
    N1 C1 C5 C11 . . . . 180 ?
    C2 C1 C5 C11 . . . . 0 ?
    C1 C5 C11 C12 . . . . 89.7(3) ?
    C4 C5 C11 C12 11_566 . . . -90.3(3) ?
    C1 C5 C11 C12 . . . 10_556 -89.7(3) ?
    C4 C5 C11 C12 11_566 . . 10_556 90.3(3) ?
    C12 C11 C12 C13 10_556 . . . 0.2(5) ?
    C5 C11 C12 C13 . . . . -179.3(2) ?
    C11 C12 C13 C14 . . . . -0.1(4) ?
    C12 C13 C14 C13 . . . 10_556 0.1(5) ?
    C12 C13 C14 Br1 . . . . 178.2(2) ?
loop_
    _geom_hbond_atom_site_label_D
    _geom_hbond_atom_site_label_H
    _geom_hbond_atom_site_label_A
    _geom_hbond_site_symmetry_A
    _geom_hbond_distance_DH
    _geom_hbond_distance_HA
    _geom_hbond_distance_DA
    _geom_hbond_angle_DHA
    _geom_hbond_publ_flag
    C13 H13 Cg1 11_555 0.95 2.74 3.615(3) 153 yes
    O1 H1O1 Br1 5_554 1.10(5) 2.69(5) 3.741(3) 159(4) yes
    C2 H2 Br1 4_555 0.95 2.966 3.914(3) 175.2(2) yes
_iucr_refine_instructions_details
;
TITL import in I 4/m
CELL  0.71073  14.8313  14.8313   9.3966   90.000   90.000   90.000
ZERR     2.00   0.0010   0.0000   0.0008    0.000    0.000    0.000
LATT   2
SYMM  - X, - Y,   Z
SYMM  - Y,   X,   Z
SYMM    Y, - X,   Z
SFAC  C    H    N    O    MG   BR
UNIT  88   56   8    4    2    8
MERG   2
FMAP   2
PLAN   20
EQIV $1 x+1/2, y+1/2, z-1/2
EQIV $2 y, -x, -z+1
HTAB O1 Br1_$1
HTAB C2 Br1_$2
ACTA
BOND   $H
CONF
LIST   4
WPDB  -2
L.S.   4
TEMP  -123.00
WGHT    0.036400    0.915500
FVAR       0.30613
MG    5    0.500000    0.500000    0.500000    10.12500    0.01422    0.01422 =
         0.04609    0.00000    0.00000    0.00000
O1    4    0.500000    0.500000    0.263595    10.25000    0.03763    0.03763 =
         0.03765    0.00000    0.00000    0.00000
AFIX   2
H1O1  2    0.472919    0.560411    0.210191    10.50000   -1.20000
AFIX   0
N1    3    0.461581    0.365923    0.500000    10.50000    0.01239    0.01622 =
         0.02903    0.00000    0.00000   -0.00066
C1    1    0.375141    0.333669    0.500000    10.50000    0.01691    0.01504 =
         0.02306    0.00000    0.00000   -0.00242
C2    1    0.377130    0.236612    0.500000    10.50000    0.01985    0.01517 =
         0.02334    0.00000    0.00000   -0.00307
AFIX  43
H2    2    0.326222    0.197737    0.500000    10.50000   -1.20000
AFIX   0
C3    1    0.464305    0.210889    0.500000    10.50000    0.02459    0.01367 =
         0.02735    0.00000    0.00000    0.00069
AFIX  43
H3    2    0.486509    0.150807    0.500000    10.50000   -1.20000
AFIX   0
C4    1    0.517677    0.293092    0.500000    10.50000    0.01857    0.01673 =
         0.02336    0.00000    0.00000   -0.00143
C5    1    0.296644    0.387171    0.500000    10.50000    0.01645    0.01653 =
         0.02085    0.00000    0.00000   -0.00088
C11   1    0.208147    0.337684    0.500000    10.50000    0.01660    0.01137 =
         0.02961    0.00000    0.00000    0.00015
C12   1    0.166628    0.314033    0.626255    11.00000    0.02597    0.03893 =
         0.02723   -0.00535    0.00021   -0.01174
AFIX  43
H12   2    0.194176    0.329942    0.714006    11.00000   -1.20000
AFIX   0
C13   1    0.085171    0.267320    0.627308    11.00000    0.02949    0.03557 =
         0.03214   -0.00126    0.00951   -0.00960
AFIX  43
H13   2    0.057181    0.251230    0.714627    11.00000   -1.20000
AFIX   0
C14   1    0.046269    0.245068    0.500000    10.50000    0.01579    0.01293 =
         0.03996    0.00000    0.00000   -0.00100
BR1   6   -0.063419    0.178054    0.500000    10.50000    0.01523    0.02233 =
         0.06837    0.00000    0.00000   -0.00419
HKLF 4
REM  import in I 4/m
REM R1 =  0.0309 for     940 Fo > 4sig(Fo)  and  0.0504 for all    1248 data
REM     81 parameters refined using      0 restraints
END
WGHT      0.0366      0.8875
REM Highest difference peak  0.496,  deepest hole -0.340,  1-sigma level  0.068
Q1    1  -0.0727  0.1952  0.4130  11.00000  0.05    0.50
Q2    1  -0.0612  0.1422  0.5000  10.50000  0.05    0.35
Q3    1   0.2472  0.3611  0.5000  10.50000  0.05    0.34
Q4    1   0.4178  0.3507  0.5000  10.50000  0.05    0.33
Q5    1   0.3721  0.2830  0.5000  10.50000  0.05    0.30
Q6    1  -0.0413  0.1298  0.4044  11.00000  0.05    0.30
Q7    1   0.4955  0.2491  0.5000  10.50000  0.05    0.30
Q8    1   0.3306  0.3573  0.5000  10.50000  0.05    0.29
Q9    1   0.1780  0.3513  0.4432  11.00000  0.05    0.26
Q10   1   0.1292  0.2801  0.6245  11.00000  0.05    0.26
Q11   1  -0.0102  0.1667  0.4378  11.00000  0.05    0.24
Q12   1   0.4961  0.3419  0.5000  10.50000  0.05    0.23
Q13   1   0.5622  0.2964  0.5000  10.50000  0.05    0.23
Q14   1   0.4768  0.4120  0.5000  10.50000  0.05    0.22
Q15   1   0.1958  0.3008  0.4532  11.00000  0.05    0.22
Q16   1   0.0602  0.2622  0.5588  11.00000  0.05    0.21
Q17   1   0.2514  0.3105  0.5000  10.50000  0.05    0.21
Q18   1   0.1083  0.3063  0.6147  11.00000  0.05    0.21
Q19   1   0.3767  0.2145  0.5000  10.50000  0.05    0.18
Q20   1   0.1777  0.3217  0.6574  11.00000  0.05    0.18
;
data_New_Global_Publ_Block
_journal_date_recd_electronic     2015-02-11
_journal_date_accepted     2015-02-23
_journal_name_full     'Acta Crystallographica, Section E'
_journal_year     2015
_journal_volume     71
_journal_issue      3
_journal_page_first     m73
_journal_page_last     m74
_journal_paper_category     HM
_journal_paper_doi     10.1107/S2056989015003722
_journal_coeditor_code     WM5127
_publ_contact_author_name     'Dr Nesrine Amiri'
_publ_contact_author_address
;
D\'epartement de Chimie
Facult\'e des Sciences de Monastir
Avenue de l'environnement
5019 Monastir
Tunisia
;
_publ_contact_author_email     nesamiri@gmail.com
_publ_contact_author_fax     '0021673500278'
_publ_contact_author_phone     '0021673500280'
_publ_section_title
;
Crystal structure of
diaqua[5,10,15,20-tetrakis(4-bromophenyl)porphyrinato-\k^4^<i>N</i>]magnesium
;
loop_
    _publ_author_name
    _publ_author_footnote
    _publ_author_address
    'Nesrine Amiri' .
;
D\'epartement de Chimie
Facult\'e des Sciences de Monastir
Universit\'e de Monastir
Avenue de l'environnement
5019 Monastir
Tunisia
;
    'Soumaya Nasri' .
;
D\'epartement de Chimie
Facult\'e des Sciences de Monastir
Universit\'e de Monastir
Avenue de l'environnement
5019 Monastir
Tunisia
;
    'Thierry Roisnel' .
;
Centre de Diffractom\'etrie X, Institut des Sciences Chimiques de Rennes,
UMR 6226, CNRS--Universit\'e de Rennes 1,
Campus de Beaulieu, 35042 Rennes Cedex, France
;
    'G\'erard Simonneaux' .
;
Institute of Sciences Chimiques of Rennes,
Ing\'enierie Chimique et Mol\'ecules pour le vivant,
UMR 6226 CNRS, Campus de Beaulieu,
35042 Rennes Cedex, France
;
    'Nasri, Habib' .
;
D\'epartement de Chimie
Facult\'e des Sciences de Monastir
Universit\'e de Monastir
Avenue de l'environnement
5019 Monastir
Tunisia
;
