# Supplementary material for: Crystal structure of di­aqua­[5,10,15,20-tetra­kis­(4-bromo­phen­yl)porphyrinato-κ4 N]magnesium
Source: Acta Crystallogr E Crystallogr Commun. 2015 Feb 28;71(Pt 3):m73–4. doi: 10.1107/S2056989015003722 (PMC4350761; doi:10.1107/S2056989015003722)
Supplement: Supplementary file 2 [file e-71-00m73-Isup2.hkl]

#
# h,k,l, Fc-squared, Fo-squared, sigma(Fo-squared) and status flag
#
data_I
_shelx_title ' import in I 4/m'
_shelx_refln_list_code          4
_shelx_F_calc_maximum      326.87
_exptl_crystal_F_000       976.00
_reflns_d_resolution_high  0.7702
 
loop_
 _symmetry_equiv_pos_as_xyz
 'x, y, z'
 '-x, -y, z'
 '-y, x, z'
 'y, -x, z'
 'x+1/2, y+1/2, z+1/2'
 '-x+1/2, -y+1/2, z+1/2'
 '-y+1/2, x+1/2, z+1/2'
 'y+1/2, -x+1/2, z+1/2'
 '-x, -y, -z'
 'x, y, -z'
 'y, -x, -z'
 '-y, x, -z'
 '-x+1/2, -y+1/2, -z+1/2'
 'x+1/2, y+1/2, -z+1/2'
 'y+1/2, -x+1/2, -z+1/2'
 '-y+1/2, x+1/2, -z+1/2'
 
_cell_length_a    14.8313
_cell_length_b    14.8313
_cell_length_c     9.3966
_cell_angle_alpha  90.000
_cell_angle_beta   90.000
_cell_angle_gamma  90.000
 
_shelx_F_squared_multiplier     1.000
 
loop_
 _refln_index_h
 _refln_index_k
 _refln_index_l
 _refln_F_squared_calc
 _refln_F_squared_meas
 _refln_F_squared_sigma
 _refln_observed_status
   2   2   0    27330.77    28773.96    426.13 o
  -1   3   0      197.44      273.35      9.98 o
   1   3   0      457.72      577.51     16.40 o
   3   3   0    18464.68    20075.41    440.95 o
  -2   4   0    87415.88    91084.34   2329.31 o
   0   4   0     1376.17     1491.69     22.85 o
   2   4   0    10288.06    10105.63    110.27 o
   4   4   0       79.74      110.03     14.57 o
  -3   5   0    61335.78    64178.21    950.44 o
  -1   5   0    21738.10    21127.67    275.38 o
   1   5   0      883.78      841.34     18.95 o
   3   5   0     5363.07     5447.61     70.49 o
   5   5   0     3962.11     4618.64    128.79 o
  -4   6   0    14831.51    17111.19    394.71 o
  -2   6   0     7209.91     6833.35     96.85 o
   0   6   0     5404.23     5697.26     66.18 o
   2   6   0    17552.52    18528.16    199.39 o
   4   6   0    28673.35    30206.62    455.97 o
   6   6   0      581.79      491.67     38.34 o
  -5   7   0    20854.55    20614.50    388.31 o
  -3   7   0      718.06      921.68     53.03 o
  -1   7   0       16.83       29.84     17.03 o
   1   7   0     3027.24     3055.61     43.14 o
   3   7   0    51386.24    53782.94    693.15 o
   5   7   0     5914.92     6239.74    111.87 o
   7   7   0      177.18      152.07     37.60 o
  -6   8   0     1788.03     1661.41     56.45 o
  -4   8   0     2373.38     2549.39     75.99 o
  -2   8   0     3453.46     3690.80     73.16 o
   0   8   0    21802.22    21688.82    255.97 o
   2   8   0     4020.04     3935.19     60.27 o
   4   8   0     3729.18     3542.88     76.69 o
   6   8   0        2.39      -18.45     29.93 o
   8   8   0    16417.40    16633.08    269.31 o
  -7   9   0      634.24      624.45     44.71 o
  -5   9   0    19403.66    19722.02    378.20 o
  -3   9   0    15377.95    14674.18    364.03 o
  -1   9   0     5297.39     5219.41     96.35 o
   1   9   0     4368.11     4210.43     63.31 o
   3   9   0      524.71      609.36     29.79 o
   5   9   0     1959.68     1824.75     61.12 o
   7   9   0     5082.35     5124.42    108.45 o
   9   9   0     9786.86     9325.46    169.73 o
  -8  10   0      310.50      292.76     78.51 o
  -6  10   0     1083.22      996.80     57.80 o
  -4  10   0    21096.30    19897.34    383.70 o
  -2  10   0     1973.59     1839.02     57.08 o
   0  10   0      624.65      549.56     35.54 o
   2  10   0     5119.06     5287.09     88.00 o
   4  10   0     4973.92     4647.94     81.25 o
   6  10   0     4582.49     4382.69     99.44 o
   8  10   0     3266.13     3176.53    117.40 o
  10  10   0      123.43      172.95     73.91 o
  -9  11   0       99.35      179.71     76.28 o
  -7  11   0     6647.80     6701.39    142.47 o
  -5  11   0      302.48      245.67     49.78 o
  -3  11   0     6484.85     6382.57    150.12 o
  -1  11   0       77.18       52.96     32.80 o
   1  11   0    17188.78    16631.64    354.48 o
   3  11   0     5566.82     5737.35    135.72 o
   5  11   0    12782.72    11904.02    197.67 o
   7  11   0      384.49      335.96     47.00 o
   9  11   0      109.18      117.99     72.11 o
  11  11   0       72.08      -48.30    117.70 o
 -10  12   0     7805.92     7593.68    209.04 o
  -8  12   0     7661.09     7208.97    195.36 o
  -6  12   0     3616.38     3350.65    111.99 o
  -4  12   0      690.57      613.10     62.48 o
  -2  12   0     2192.61     2209.74     88.77 o
   0  12   0     2238.33     2095.30     70.78 o
   2  12   0    12283.68    11886.35    198.05 o
   4  12   0        8.31      -36.91     36.91 o
   6  12   0      661.89      788.62    187.54 o
   8  12   0      165.48      180.96     73.58 o
  10  12   0     5458.47     5427.07    172.75 o
  12  12   0        4.89      -54.35     92.16 o
 -11  13   0     5321.80     6066.69    211.12 o
  -9  13   0     1667.40     1720.09    114.65 o
  -7  13   0     1544.71     1460.16    103.53 o
  -5  13   0      661.53      739.59    111.40 o
  -3  13   0     1278.67     1548.77    100.09 o
  -1  13   0     3460.31     3549.67    137.82 o
   1  13   0     1310.72     1530.47    149.28 o
   3  13   0      649.10      716.51     48.26 o
   5  13   0     5702.81     5601.32    151.00 o
   7  13   0    11202.91    11009.07    249.57 o
   9  13   0     2403.32     2235.41    165.66 o
  11  13   0      305.04      221.02     95.39 o
  13  13   0      124.92       39.73    105.78 o
 -12  14   0      372.09      527.18    115.39 o
 -10  14   0     4344.03     3936.48    171.07 o
  -8  14   0      178.88       93.31     91.24 o
  -6  14   0     4549.92     4462.61    216.30 o
  -4  14   0      905.65     1163.75    124.31 o
  -2  14   0     2183.19     2346.39    145.55 o
   0  14   0      105.08       67.84     59.50 o
   2  14   0       46.73       73.16     57.20 o
   4  14   0       26.05       51.43     96.57 o
   6  14   0     8882.68     8651.73    302.52 o
   8  14   0     1007.87     1099.30    143.41 o
  10  14   0      171.35      123.03    133.49 o
  12  14   0     1370.64     1365.85    179.91 o
 -11  15   0     1728.80     1631.46    178.41 o
  -9  15   0       76.76      -12.09    116.95 o
  -7  15   0       27.90      -82.44     91.90 o
  -5  15   0    12805.53    12127.29    398.02 o
  -3  15   0      289.88      174.89    108.73 o
  -1  15   0      762.41      823.03    112.79 o
   1  15   0      678.24      570.18     70.17 o
   3  15   0     6407.99     6607.64    248.63 o
   5  15   0       58.59        9.71    107.45 o
   7  15   0      543.72      480.61    128.80 o
   9  15   0      194.97      226.01    137.01 o
  11  15   0     6419.22     6568.48    303.16 o
 -10  16   0      717.43      667.52    121.14 o
  -8  16   0     3417.04     3676.64    172.98 o
  -6  16   0     2968.56     2762.23    194.31 o
  -4  16   0      443.37      563.31    131.14 o
  -2  16   0     1146.86     1210.59    136.80 o
   0  16   0     5744.66     5854.35    162.93 o
   2  16   0      827.74      902.10    118.02 o
   4  16   0      937.33      788.89    126.34 o
   6  16   0      138.06       44.71    122.18 o
   8  16   0     2206.00     2552.55    193.25 o
  10  16   0      227.91       92.73    152.59 o
  -9  17   0     3361.09     3580.23    173.53 o
  -7  17   0       19.85       41.62    108.00 o
  -5  17   0      459.98      419.15    140.53 o
  -3  17   0      682.09      662.44    137.87 o
   1  17   0      871.62      942.12    126.13 o
   3  17   0       17.74       17.07    113.75 o
   5  17   0     2364.33     2780.05    186.31 o
   7  17   0     3151.62     3323.40    222.91 o
   9  17   0     2854.26     3007.01    219.71 o
  -6  18   0     1213.17     1375.43    131.49 o
  -4  18   0     2757.99     3020.89    202.10 o
   2  18   0       68.38      148.54    123.35 o
   4  18   0     2432.49     2279.16    177.77 o
   6  18   0      288.69      180.87    144.48 o
   3  19   0      129.66       88.89    135.52 o
  -1   2   1     5303.96     5676.62     55.19 o
   1   2   1       50.22       70.60      6.25 o
  -2   3   1     2568.87     2520.42     31.27 o
   0   3   1     1877.15     1838.47     21.88 o
   2   3   1    37027.41    39504.55    359.45 o
  -3   4   1     5534.50     5799.51     63.58 o
  -1   4   1    28573.52    30484.03    298.02 o
   1   4   1    39615.88    41739.64    355.47 o
   3   4   1    11565.48    11890.50    106.46 o
  -4   5   1     1930.21     2226.56     39.43 o
  -2   5   1    42372.07    44193.09    430.65 o
   0   5   1       20.78       21.78     11.45 o
   2   5   1     3926.08     3883.73     38.17 o
   4   5   1     2210.24     2387.00     33.64 o
  -5   6   1    19896.18    19446.36    262.24 o
  -3   6   1     3711.06     4112.83     75.27 o
  -1   6   1     1684.01     1768.09     23.91 o
   1   6   1     1126.68     1205.11     18.57 o
   3   6   1     4740.14     4488.99     47.16 o
   5   6   1      483.75      423.77     23.20 o
  -6   7   1    18689.75    18895.53    229.06 o
  -4   7   1    27421.01    27538.05    365.14 o
  -2   7   1     3338.14     3941.09     56.85 o
   0   7   1    26509.08    28387.63    234.33 o
   2   7   1     8675.20     8882.69     79.15 o
   4   7   1    14990.23    14817.46    152.37 o
   6   7   1      558.80      481.74     23.43 o
  -7   8   1      253.20      278.37     31.26 o
  -5   8   1    12264.75    12504.49    243.50 o
  -3   8   1      324.72      294.05     58.29 o
  -1   8   1    19400.08    19911.95    199.04 o
   1   8   1     7245.33     7109.51     69.60 o
   3   8   1    10422.93    10507.61    104.40 o
   5   8   1      571.82      632.47     23.18 o
   7   8   1     5611.55     5817.25    100.33 o
  -8   9   1     9652.08     9134.87    116.77 o
  -6   9   1      597.20      587.23     40.21 o
  -4   9   1     6134.19     6017.61    146.09 o
  -2   9   1       79.12       32.95     19.22 o
   0   9   1    26725.28    27259.36    271.35 o
   2   9   1       75.51       91.83     15.41 o
   4   9   1    14981.03    15111.10    157.90 o
   6   9   1      244.97      238.86     23.56 o
   8   9   1    10864.49    10460.06    129.88 o
  -9  10   1      706.59      656.24     41.75 o
  -7  10   1      904.30     1031.35     39.28 o
  -5  10   1       33.12       38.70     26.28 o
  -3  10   1    10338.49    10210.42    132.07 o
  -1  10   1      577.89      537.52     24.15 o
   1  10   1     3110.45     3171.75     48.85 o
   3  10   1     1319.98     1382.52     32.68 o
   5  10   1    22373.11    22105.03    244.49 o
   7  10   1      766.92      810.28     38.96 o
   9  10   1      396.58      299.68     51.01 o
 -10  11   1        1.59      -55.05     55.05 o
  -8  11   1     2419.94     2614.48     68.32 o
  -6  11   1    20749.35    19835.81    247.31 o
  -4  11   1     8040.96     7819.51    124.28 o
  -2  11   1       81.97       60.51     25.01 o
   0  11   1     1848.89     1830.89     39.15 o
   2  11   1     6811.86     6661.67     99.27 o
   4  11   1     7531.91     7646.91     99.12 o
   6  11   1      162.48      203.55     28.26 o
   8  11   1     3033.24     3106.53     86.77 o
  10  11   1     5217.63     5138.56    116.21 o
 -11  12   1      550.02      515.98     69.48 o
  -9  12   1       73.67       96.10     58.45 o
  -7  12   1    10590.79    10396.48    198.42 o
  -5  12   1       29.79       19.36     39.04 o
  -3  12   1       96.92      133.23     32.94 o
  -1  12   1      578.76      612.07     33.38 o
   1  12   1    20069.69    19457.34    238.00 o
   3  12   1      956.18      879.02     55.72 o
   5  12   1      666.94      694.80     38.87 o
   7  12   1     2226.58     2190.60     71.18 o
   9  12   1    11437.51    11382.31    185.93 o
  11  12   1     2877.92     2834.06     95.37 o
 -12  13   1       51.72       45.06     71.71 o
 -10  13   1     5584.25     5371.09    189.84 o
  -8  13   1      545.03      532.86     64.67 o
  -6  13   1      313.22      270.91     64.56 o
  -4  13   1        0.16      -11.33     64.59 o
  -2  13   1    19214.82    18696.62    232.19 o
   0  13   1      778.94      745.41     43.13 o
   2  13   1      875.81      897.18     40.09 o
   4  13   1      803.32      720.99     46.46 o
   6  13   1     4398.26     4314.04     96.58 o
   8  13   1       92.31       77.02     53.99 o
  10  13   1     3381.27     3134.58    101.79 o
  12  13   1      295.23      188.34     73.47 o
 -13  14   1     2563.55     2731.12    127.03 o
 -11  14   1     1721.32     1796.88     92.17 o
  -9  14   1     1044.44     1059.26     78.63 o
  -7  14   1       63.22       83.93     70.13 o
  -5  14   1     2416.12     2534.38     97.17 o
  -3  14   1     4744.06     4622.72    258.45 o
  -1  14   1    12012.20    11524.02    201.81 o
   1  14   1        8.87       19.75     41.03 o
   3  14   1     8157.94     7968.79    153.31 o
   5  14   1      100.67       55.70     70.80 o
   7  14   1     4273.90     3984.45    118.90 o
   9  14   1       46.99       35.17     71.34 o
  11  14   1     1483.61     1471.56     98.98 o
  13  14   1      271.56      391.48    118.16 o
 -10  15   1      331.53      228.73     77.70 o
  -8  15   1     3107.22     3004.77    103.73 o
  -6  15   1     4138.09     4058.98    129.84 o
  -4  15   1      311.60      292.34     83.67 o
  -2  15   1     2432.94     2608.11     92.10 o
   0  15   1      301.15      259.05     53.85 o
   2  15   1     5411.98     5345.47    154.44 o
   4  15   1     5071.01     5187.65    156.25 o
   6  15   1      471.63      540.21     86.68 o
   8  15   1        2.40       22.43     90.31 o
  10  15   1      785.53      712.82    110.53 o
  -9  16   1     5446.85     5128.56    138.85 o
  -7  16   1       15.96       -5.59     95.89 o
  -5  16   1     2099.97     2037.46    100.51 o
  -3  16   1      236.91      320.43     84.58 o
  -1  16   1     4276.54     4105.96    112.80 o
   1  16   1      583.54      580.58     77.15 o
   3  16   1     5272.54     5215.68    159.04 o
   5  16   1      338.91      337.90    135.73 o
   7  16   1      739.63      824.18    102.19 o
   9  16   1     1110.71     1216.33    121.43 o
  -8  17   1     1927.81     2340.83    135.90 o
  -6  17   1       53.63      -35.00     82.59 o
  -4  17   1     1641.00     1517.51    113.21 o
  -2  17   1      231.66      314.15    125.38 o
   0  17   1     4128.96     4118.58    194.63 o
   2  17   1       18.91     -106.39    106.39 o
   4  17   1        7.14       37.53     84.28 o
   6  17   1        1.17      -62.50     91.36 o
   8  17   1     4289.74     4523.09    178.25 o
  -5  18   1     1456.55     1757.85    108.58 o
  -3  18   1     4686.98     4763.74    253.54 o
   1  18   1       27.35     -111.40    111.40 o
   3  18   1      698.86      915.44    139.89 o
   5  18   1     2953.54     3306.30    156.48 o
   2  19   1      953.10     1127.26    149.60 o
   1   1   2    16159.09    16854.72    167.36 o
   0   2   2     1596.11     1512.38     21.20 o
   2   2   2    33187.38    33698.49    328.89 o
  -1   3   2     1613.70     1438.99     36.72 o
   1   3   2    35388.14    35177.78    343.29 o
   3   3   2     8970.73     8982.00     94.62 o
  -2   4   2    22258.85    23307.42    250.33 o
   0   4   2      371.24      358.67     13.82 o
   2   4   2    25462.16    25676.33    253.78 o
   4   4   2      480.48      650.41     18.37 o
  -3   5   2    12539.96    12900.27    144.66 o
  -1   5   2    14743.53    15012.74    165.86 o
   1   5   2     1029.10      985.21     19.00 o
   3   5   2     1069.02     1134.69     23.92 o
   5   5   2     6250.45     6530.73     89.55 o
  -4   6   2    13670.80    14672.81    180.45 o
  -2   6   2     6677.24     5938.99     69.20 o
   0   6   2     1116.09     1167.49     26.17 o
   2   6   2     7189.21     6935.78     72.20 o
   4   6   2    20954.76    21509.66    233.75 o
   6   6   2     9921.95     9721.87    127.05 o
  -5   7   2    20341.54    20685.04    250.42 o
  -3   7   2      766.21      895.63     43.62 o
  -1   7   2     1803.88     1858.36     31.40 o
   1   7   2       66.95       91.80     19.42 o
   3   7   2    27258.73    27336.56    272.70 o
   5   7   2     2214.66     2270.47     42.97 o
   7   7   2       35.67       62.03     31.94 o
  -6   8   2     1149.12     1063.09     45.50 o
  -4   8   2      501.66      674.79     38.48 o
  -2   8   2      476.92      507.53     30.57 o
   0   8   2    17396.11    17078.76    202.60 o
   2   8   2      191.22      203.23     17.94 o
   4   8   2     2329.82     2197.56     54.23 o
   6   8   2       44.87       43.25     20.17 o
   8   8   2     9496.40     9253.11    187.36 o
  -7   9   2      394.30      403.57     43.18 o
  -5   9   2     3946.62     4215.15     86.04 o
  -3   9   2    13954.72    14355.75    181.04 o
  -1   9   2     9927.13     9714.58    113.92 o
   1   9   2     4690.58     4804.76     83.14 o
   3   9   2      466.69      594.21     35.45 o
   5   9   2     3217.00     3175.74     69.99 o
   7   9   2      744.95      719.34     30.92 o
   9   9   2     7788.10     7769.33    116.69 o
  -8  10   2      411.05      418.88     60.52 o
  -6  10   2      569.84      554.00     45.62 o
  -4  10   2    12786.88    12848.16    189.97 o
  -2  10   2     1965.71     1921.82     39.90 o
   0  10   2     1670.25     1684.33     49.89 o
   2  10   2     2447.26     2546.64     83.40 o
   4  10   2     7443.17     7416.67    112.44 o
   6  10   2     8392.23     7954.48    103.38 o
   8  10   2     3040.69     2850.03     95.81 o
  10  10   2       91.97       86.30     53.03 o
  -9  11   2        0.18       22.42     54.10 o
  -7  11   2     8664.52     8428.34    169.11 o
  -5  11   2      835.19      737.51     50.47 o
  -3  11   2     2716.50     2700.63     58.59 o
  -1  11   2     1259.74     1415.09     40.90 o
   1  11   2    14182.02    14271.32    233.07 o
   3  11   2      558.11      633.83     60.17 o
   5  11   2     9585.81     9304.92    117.85 o
   7  11   2      325.54      278.62     46.96 o
   9  11   2      446.56      538.31     58.00 o
  11  11   2      392.42      445.88     65.04 o
 -10  12   2     5077.31     5075.40    122.37 o
  -8  12   2     5568.17     5354.15    136.25 o
  -6  12   2     4299.76     4069.31    212.31 o
  -4  12   2       71.37       53.32     51.83 o
  -2  12   2     1793.23     1808.47     52.01 o
   0  12   2       43.05       74.16     32.77 o
   2  12   2    11182.35    10940.79    189.59 o
   4  12   2       24.89       21.02     33.08 o
   6  12   2      243.31      320.48     38.69 o
   8  12   2       47.76      -32.41     56.73 o
  10  12   2     5789.11     6017.82    128.45 o
  12  12   2      115.03       -2.67     67.54 o
 -11  13   2     4234.07     4273.11    120.08 o
  -9  13   2     1291.84     1347.09     78.28 o
  -7  13   2     3291.08     3036.55    111.44 o
  -5  13   2      205.69      262.25     63.30 o
  -3  13   2     2821.08     2761.92     84.18 o
  -1  13   2     2709.32     2513.96     80.65 o
   1  13   2      437.08      518.01     48.80 o
   3  13   2      594.08      553.02     52.62 o
   5  13   2     2847.27     2715.59     78.79 o
   7  13   2     5903.62     5746.17    138.70 o
   9  13   2     1770.42     1641.73     96.51 o
  11  13   2      551.29      574.48     83.97 o
  13  13   2      112.86       45.20    115.63 o
 -12  14   2      286.89      373.92     80.35 o
 -10  14   2     3034.86     2903.32    141.48 o
  -8  14   2       15.26      -25.70     72.60 o
  -6  14   2     2857.25     3068.00    143.42 o
  -4  14   2     1032.32     1059.87     53.33 o
  -2  14   2     3311.46     3348.33     94.97 o
   0  14   2      106.75       74.96     94.15 o
   2  14   2      205.85      214.97     76.40 o
   4  14   2      989.97     1089.25     96.23 o
   6  14   2     9218.41     8878.81    178.45 o
   8  14   2      481.75      426.85     74.95 o
  10  14   2       76.78      152.85     94.66 o
  12  14   2     1091.82     1070.13    124.87 o
 -11  15   2      536.08      492.31     84.28 o
  -9  15   2       93.18       96.67     73.68 o
  -7  15   2       27.99       57.87     75.73 o
  -5  15   2     9505.77     9618.03    198.84 o
  -3  15   2      550.21      550.71     51.98 o
  -1  15   2      469.41      610.40     57.99 o
   1  15   2        6.11      -34.27     61.52 o
   3  15   2     5033.62     5134.44    210.43 o
   5  15   2        1.42       35.11    107.13 o
   7  15   2      480.18      355.70     91.04 o
   9  15   2       13.97       26.47     94.79 o
  11  15   2     4832.26     5102.81    262.18 o
 -10  16   2     1029.99     1357.93    147.06 o
  -8  16   2     2710.11     2681.54    119.74 o
  -6  16   2     1680.73     1609.68     98.58 o
  -4  16   2      132.01       89.89     72.88 o
  -2  16   2      343.21      463.50     59.81 o
   0  16   2     4361.58     4448.75    144.09 o
   2  16   2     1095.16     1391.78    122.93 o
   4  16   2      491.62      393.75    114.18 o
   6  16   2        8.41      118.23    119.09 o
   8  16   2     2818.15     2781.92    139.30 o
  10  16   2      160.27      244.99    110.45 o
  -7  17   2       77.18      -22.33     87.01 o
  -5  17   2      363.32      455.25     86.17 o
  -3  17   2      995.40     1296.91    117.78 o
  -1  17   2     4210.50     4126.57    143.91 o
   1  17   2     1102.26     1157.77    125.27 o
   3  17   2      207.36      223.98    114.28 o
   5  17   2      953.95     1144.86    144.91 o
   7  17   2     2522.75     2592.14    188.98 o
  -6  18   2      584.54      592.66     96.03 o
  -4  18   2     2380.00     2504.23    219.87 o
  -2  18   2      102.44       51.59     71.69 o
   0  18   2     1242.12     1230.55    130.29 o
   2  18   2      481.29      396.84    121.22 o
   4  18   2     1930.23     1702.94    162.73 o
   6  18   2       98.63      -21.66    136.91 o
   0   1   3      140.91      164.97     17.20 o
  -1   2   3    11156.21    11447.74    110.84 o
   1   2   3     4525.97     4173.96     47.04 o
  -2   3   3       87.97      117.85     20.46 o
   0   3   3     1832.01     1592.53     26.42 o
   2   3   3    40420.30    40410.66    396.28 o
  -3   4   3     2688.96     2456.83     50.85 o
  -1   4   3     3638.72     3439.46     67.63 o
   1   4   3    23556.34    23190.13    231.66 o
   3   4   3     1230.33     1099.41     27.57 o
  -4   5   3       36.86       39.63     31.19 o
  -2   5   3    23659.53    23764.39    355.22 o
   0   5   3     3573.94     3752.41     53.74 o
   2   5   3     5235.52     5456.57     69.22 o
   4   5   3      474.59      436.14     29.08 o
  -5   6   3    18502.78    17704.97    243.82 o
  -3   6   3     5163.89     5457.94     91.63 o
  -1   6   3     6958.69     6871.52    119.95 o
   1   6   3      882.57      969.69     27.20 o
   3   6   3     2780.23     2176.20    147.95 o
   5   6   3      580.02      592.73     39.74 o
  -6   7   3    17429.94    16801.01    234.93 o
  -4   7   3     3629.82     3596.91     74.30 o
  -2   7   3      304.60      395.93     33.06 o
   0   7   3    20482.09    21855.23    300.97 o
   2   7   3     6759.81     6657.76     82.30 o
   4   7   3     7645.02     7237.19    111.57 o
   6   7   3      466.65      474.74     30.46 o
  -7   8   3     4806.28     4732.58     91.80 o
  -5   8   3    13190.79    13521.68    194.95 o
  -3   8   3       95.40      115.50     41.67 o
  -1   8   3    16772.51    16645.04    277.26 o
   1   8   3     4477.63     4398.35     79.29 o
   3   8   3     7914.48     7704.52    105.02 o
   5   8   3      359.15      412.55     32.35 o
   7   8   3     3780.36     3628.14     81.17 o
  -8   9   3     5525.99     5431.32    102.78 o
  -6   9   3      154.41      145.17     36.14 o
  -4   9   3     1236.41     1241.59     47.65 o
  -2   9   3       11.89       -1.71     25.59 o
   0   9   3    12130.23    12046.09    173.33 o
   2   9   3       14.61       35.99     36.49 o
   4   9   3     5845.62     6186.41     91.65 o
   6   9   3      802.82      830.14     36.34 o
   8   9   3     4664.62     4528.07     78.18 o
  -9  10   3     1330.72     1305.08     77.77 o
  -7  10   3     2669.99     2447.01     69.55 o
  -5  10   3       27.20       24.88     35.06 o
  -3  10   3    17656.38    18393.56    297.45 o
  -1  10   3     2346.53     2383.24     61.26 o
   1  10   3      200.39      226.36     44.60 o
   3  10   3     2055.93     2113.34     51.97 o
   5  10   3    22387.28    22542.03    274.98 o
   7  10   3     1134.63     1140.30     45.94 o
   9  10   3       38.03       24.05     56.54 o
 -10  11   3      116.34       65.47     60.10 o
  -8  11   3     2437.58     2444.01     94.35 o
  -6  11   3     8003.08     7812.07    160.63 o
  -4  11   3     3609.39     3632.77     93.48 o
  -2  11   3      865.17      925.80     40.55 o
   0  11   3      337.50      363.34     42.61 o
   2  11   3     4263.35     4267.19    101.69 o
   4  11   3     5813.62     5929.91     93.05 o
   6  11   3      251.25      273.23     42.29 o
   8  11   3     1618.55     1696.09     68.50 o
  10  11   3     4742.36     4490.91    112.36 o
 -11  12   3      275.89      216.58     94.02 o
  -9  12   3       32.19       33.73    102.46 o
  -7  12   3     7458.68     7237.31    284.63 o
  -5  12   3       51.57       38.02     74.86 o
  -3  12   3     1192.48     1229.07     45.87 o
  -1  12   3       82.54       65.58     36.01 o
   1  12   3    14692.89    14230.48    238.38 o
   3  12   3      840.45      866.50     73.01 o
   5  12   3      141.26      140.83     50.22 o
   7  12   3      422.04      294.99     59.47 o
   9  12   3     9786.26     9491.61    165.37 o
  11  12   3     1767.97     1756.27    112.30 o
 -12  13   3      110.04      202.13    112.41 o
 -10  13   3     5727.29     5739.10    135.10 o
  -8  13   3      233.34      295.58     73.90 o
  -6  13   3       40.29       54.53     82.85 o
  -4  13   3       77.56       -1.53     57.59 o
  -2  13   3    12598.87    12020.22    209.01 o
   0  13   3      206.52      174.88     78.97 o
   2  13   3     4154.23     4046.04    104.74 o
   4  13   3     2178.72     2174.04     82.70 o
   6  13   3     2399.69     2371.96    115.89 o
   8  13   3       83.43       63.89     85.23 o
  10  13   3     1989.78     2137.19    230.65 o
  12  13   3      193.59      121.96    106.75 o
 -11  14   3      994.25      917.24     85.16 o
  -9  14   3      444.92      600.93     87.03 o
  -7  14   3       20.69      -71.19     71.19 o
  -5  14   3     2805.46     2705.79    104.32 o
  -3  14   3     4257.48     4338.49    107.57 o
  -1  14   3     5428.14     5496.29    123.82 o
   1  14   3      125.34      105.30     61.12 o
   3  14   3     6351.69     5773.62    131.32 o
   5  14   3       29.58        8.73     90.49 o
   7  14   3     4777.18     4807.09    165.77 o
   9  14   3        2.15       99.88    160.54 o
  11  14   3     1108.10     1047.17    120.05 o
 -10  15   3       70.54      -23.04     77.21 o
  -8  15   3     1980.45     1875.99    104.76 o
  -6  15   3     4164.48     4471.60    139.08 o
  -4  15   3      321.72      205.90     92.79 o
  -2  15   3     2704.34     2756.71     93.45 o
   0  15   3      441.84      395.50    142.61 o
   2  15   3     6530.66     6395.60    171.29 o
   4  15   3     2609.99     2624.57    171.16 o
   6  15   3     1467.39     1341.53    142.45 o
   8  15   3      153.16      201.04    132.85 o
  10  15   3     1034.24      978.93    168.38 o
  -9  16   3     2256.18     2178.79    168.22 o
  -7  16   3       91.40       -4.44    105.58 o
  -5  16   3     1314.66     1327.72    119.37 o
  -3  16   3       87.01      132.89    135.23 o
  -1  16   3     2242.46     2351.40     94.66 o
   1  16   3      529.59      631.09     80.52 o
   3  16   3     1516.90     1913.26    142.24 o
   5  16   3      915.52      914.06    132.42 o
   7  16   3      342.39      184.92    132.32 o
   9  16   3     1230.82     1106.34    169.77 o
  -6  17   3        8.53      -25.69    143.09 o
  -4  17   3     1118.00     1234.99    122.60 o
  -2  17   3      191.63      259.58     71.29 o
   0  17   3     4686.29     5039.51    134.73 o
   2  17   3       33.28      151.52    106.07 o
   4  17   3        4.09      -62.85    115.99 o
   6  17   3      138.49        1.28    130.18 o
  -3  18   3     3630.80     3429.34    195.17 o
  -1  18   3     1167.78     1474.00    156.65 o
   1  18   3       51.14      -39.59    107.56 o
   3  18   3      106.89      203.06    121.65 o
   0   0   4   106844.09   104051.41   2728.78 o
   1   1   4    20139.34    19081.96    194.58 o
   0   2   4     1996.34     1916.20     38.94 o
   2   2   4     7533.31     7523.33    100.15 o
  -1   3   4      532.60      515.58     24.36 o
   1   3   4    23364.95    24090.97    261.38 o
   3   3   4       85.08      117.83     24.87 o
  -2   4   4    11147.96     9864.13    143.12 o
   0   4   4      696.90      868.73     36.26 o
   2   4   4     8357.28     7800.47    117.77 o
   4   4   4      647.39      687.07     32.19 o
  -3   5   4     8155.10     7988.92    168.23 o
  -1   5   4    15444.56    14409.30    223.44 o
   1   5   4     1004.41     1168.14     35.45 o
   3   5   4     2084.39     2040.21     52.10 o
   5   5   4     1653.54     1755.08     50.19 o
  -4   6   4     3531.85     3678.65     70.46 o
  -2   6   4    11973.74    11394.08    164.25 o
   0   6   4     2493.38     2435.20     51.99 o
   2   6   4     5365.48     4904.83     99.93 o
   4   6   4    21394.81    21581.53    296.44 o
   6   6   4     8612.27     8584.84    169.61 o
  -5   7   4     7582.23     7361.92    141.72 o
  -3   7   4       81.37      107.46     35.49 o
  -1   7   4      482.96      488.16     47.18 o
   1   7   4      569.79      627.11     31.83 o
   3   7   4    18758.03    18441.92    226.41 o
   5   7   4     3221.13     3365.60     77.02 o
   7   7   4      997.44      942.99     40.55 o
  -6   8   4       19.08       59.49     64.30 o
  -4   8   4     1531.66     1482.55     62.49 o
  -2   8   4      716.60      780.41     38.16 o
   0   8   4     4781.08     4513.44     84.54 o
   2   8   4      750.17      788.59     32.02 o
   4   8   4     3045.34     3029.87     61.47 o
   6   8   4     1394.53     1368.34     61.53 o
   8   8   4     6620.28     6317.35    108.99 o
  -7   9   4     1419.28     1293.84     65.27 o
  -5   9   4      918.18      924.44     72.90 o
  -3   9   4    16978.53    17813.68    291.81 o
  -1   9   4     4124.74     3987.01     84.40 o
   1   9   4     1099.14     1167.53     46.79 o
   3   9   4       24.40       42.25     25.96 o
   5   9   4      815.21      775.25     46.99 o
   7   9   4       57.25       45.09     35.29 o
   9   9   4     7546.76     7298.66    195.35 o
  -8  10   4      948.64      861.51    138.72 o
  -6  10   4     2308.78     2046.72     79.69 o
  -4  10   4     8702.14     8932.60    219.45 o
  -2  10   4     4327.89     4226.76     84.98 o
   0  10   4      451.92      475.71     40.88 o
   2  10   4     2567.40     2523.92     71.66 o
   4  10   4     3874.41     3624.85     70.57 o
   6  10   4     5495.21     5367.87     90.96 o
   8  10   4     4416.84     4505.48    100.23 o
  10  10   4      590.80      595.08     93.56 o
  -9  11   4       85.20      175.81     87.80 o
  -7  11   4     5154.24     5125.40    162.05 o
  -5  11   4     3083.88     3079.07     95.91 o
  -3  11   4     2175.27     2208.26     83.61 o
  -1  11   4     1004.98      980.09     48.40 o
   1  11   4    14478.71    14763.98    215.09 o
   3  11   4       67.58       63.79     42.29 o
   5  11   4     3094.08     2914.23     78.47 o
   7  11   4       50.67       17.31     45.66 o
   9  11   4      155.30      100.49     66.90 o
  11  11   4      198.13      162.38     75.97 o
 -10  12   4     3883.26     3885.79    257.54 o
  -8  12   4     1685.63     1572.40    159.15 o
  -6  12   4     1846.58     1853.47    111.11 o
  -4  12   4      261.10      250.72     78.12 o
  -2  12   4       64.31       23.77     38.56 o
   0  12   4      101.17       90.11     42.12 o
   2  12   4    11351.57    11855.17    181.80 o
   4  12   4      227.97      217.54     56.02 o
   6  12   4      385.14      408.69     60.70 o
   8  12   4       64.84       40.42    102.65 o
  10  12   4     2909.74     2946.49    142.76 o
  12  12   4       79.01       65.56    104.65 o
 -11  13   4     3523.74     3486.83    133.90 o
  -9  13   4     1412.93     1403.07    121.14 o
  -7  13   4     2412.65     2515.73    131.01 o
  -5  13   4      496.58      468.29     90.27 o
  -3  13   4     1769.91     1820.33     71.66 o
  -1  13   4      275.63      329.37     70.43 o
   1  13   4      344.53      461.35     57.59 o
   3  13   4     1350.58     1386.94     63.20 o
   5  13   4     1910.13     1808.74     81.28 o
   7  13   4     3144.07     2990.62    151.95 o
   9  13   4      395.08      274.19    180.82 o
  11  13   4      258.06      134.80    105.49 o
 -10  14   4     2399.86     2355.07    166.84 o
  -8  14   4       24.41        0.37    100.22 o
  -6  14   4     2438.45     2272.09    129.05 o
  -4  14   4     2103.80     2022.87    141.71 o
  -2  14   4     1784.37     1862.24     78.85 o
   0  14   4       17.06        4.92     54.00 o
   2  14   4       10.69       19.90     57.22 o
   4  14   4     1592.38     1595.71     80.55 o
   6  14   4     9894.45     9507.43    238.48 o
   8  14   4      512.24      676.79    124.47 o
  10  14   4      160.81      166.72    106.12 o
  -9  15   4       25.23      -62.09    119.73 o
  -7  15   4      166.94      184.97    106.27 o
  -5  15   4     7129.93     7118.70    212.76 o
  -3  15   4      198.91      222.19    118.52 o
  -1  15   4      872.52      894.88     67.76 o
   1  15   4      174.06      212.42     62.28 o
   3  15   4     1477.66     1821.59     85.00 o
   5  15   4       72.90     -113.00    113.00 o
   7  15   4      761.56      640.14    142.56 o
   9  15   4       30.96       57.52    143.41 o
  -8  16   4      997.12     1061.98    129.92 o
  -6  16   4     1159.15     1103.00    123.36 o
  -4  16   4      139.45       27.86    100.51 o
  -2  16   4      261.67      252.36     63.21 o
   0  16   4     3775.86     3891.79    118.70 o
   2  16   4      441.65      525.65     72.16 o
   4  16   4       20.92      -36.86     82.39 o
   6  16   4       20.72      -53.99    126.23 o
   8  16   4     1875.28     1886.16    187.38 o
  -5  17   4      722.07     1209.90    172.87 o
  -3  17   4      528.28      680.15    114.62 o
  -1  17   4     3201.23     3424.10    117.24 o
   1  17   4     1703.31     1934.07    111.91 o
   3  17   4      146.64      148.44     91.05 o
   5  17   4      394.27      163.90    135.41 o
  -2  18   4        5.66       53.12    109.00 o
   0  18   4     1047.56     1158.80    102.65 o
   2  18   4      565.46      546.40    100.39 o
   0   1   5      104.05       56.75     29.50 o
  -1   2   5     1902.33     2011.28     57.02 o
   1   2   5     2087.79     1923.97     83.27 o
  -2   3   5      427.99      454.73     46.04 o
   0   3   5     1231.95     1065.63     42.95 o
   2   3   5    19408.43    18817.80    259.98 o
  -3   4   5      915.61      845.50     40.80 o
  -1   4   5     1703.60     1556.41     43.78 o
   1   4   5    12924.47    12336.83    179.03 o
   3   4   5     1136.69      986.18     66.26 o
  -4   5   5       64.94       55.96     32.93 o
  -2   5   5    10392.58     9955.71    150.76 o
   0   5   5      935.00     1002.09     37.04 o
   2   5   5     3349.27     3322.45     72.83 o
   4   5   5        3.55        9.51     32.15 o
  -5   6   5     9823.75     9416.76    146.09 o
  -3   6   5     1955.22     2097.77     62.92 o
  -1   6   5     1958.34     1981.59     71.11 o
   1   6   5      758.92      727.34     41.53 o
   3   6   5      768.22      722.12     43.96 o
   5   6   5      562.95      514.14     39.50 o
  -6   7   5    10308.07     9965.87    154.14 o
  -4   7   5     3036.41     3035.77     80.88 o
  -2   7   5       93.88      118.36     35.78 o
   0   7   5    12722.14    12729.17    225.33 o
   2   7   5     2861.00     2922.45     70.61 o
   4   7   5     3365.45     3469.66    110.57 o
   6   7   5      486.13      506.75     42.18 o
  -7   8   5     2371.78     2240.73     65.63 o
  -5   8   5     8665.25     8735.96    157.68 o
  -3   8   5        7.53       17.55     35.63 o
  -1   8   5     9399.36     9389.87    147.37 o
   1   8   5     2751.65     2603.25     72.32 o
   3   8   5     3499.74     3569.57     74.76 o
   5   8   5       61.29      129.10     37.28 o
   7   8   5     1732.39     1662.09     66.32 o
  -8   9   5     2628.81     2583.56     72.69 o
  -6   9   5      156.70      177.79     56.10 o
  -4   9   5      536.65      547.81     43.53 o
  -2   9   5       15.41       41.00     38.43 o
   0   9   5     7219.32     7314.24    123.53 o
   2   9   5        2.83       45.06     40.70 o
   4   9   5     4341.05     4263.29     80.36 o
   6   9   5      591.85      643.09     40.78 o
   8   9   5     2004.06     2052.44     67.56 o
  -9  10   5      635.92      501.70     94.59 o
  -7  10   5     1550.91     1435.72     76.82 o
  -5  10   5       80.39      -16.98     55.73 o
  -3  10   5     8951.45     8625.97    142.68 o
  -1  10   5     1725.70     1750.01     63.10 o
   1  10   5      444.67      417.56     46.90 o
   3  10   5     1406.84     1411.62     79.46 o
   5  10   5    13856.01    13555.25    180.34 o
   7  10   5      596.97      672.18     53.73 o
   9  10   5        2.81      -30.11     70.12 o
 -10  11   5      127.65      110.99     95.98 o
  -8  11   5     1300.00     1426.25    110.33 o
  -6  11   5     5256.56     5089.81    165.12 o
  -4  11   5     1559.26     1657.80     79.39 o
  -2  11   5      377.88      344.19     45.31 o
   0  11   5       94.78       96.24     44.65 o
   2  11   5     1692.66     1739.61     65.52 o
   4  11   5     3526.04     3557.16     90.99 o
   6  11   5      223.19      111.87     48.89 o
   8  11   5     1280.80     1237.22     72.14 o
  10  11   5     2806.71     2697.65    112.47 o
 -11  12   5      120.70      -24.11    104.94 o
  -9  12   5        2.78       -4.48     96.39 o
  -7  12   5     4373.45     4476.14    169.93 o
  -5  12   5       20.35      103.88     84.46 o
  -3  12   5      765.26      732.81     50.02 o
  -1  12   5       61.70      -44.92     44.92 o
   1  12   5     8287.22     8322.87    143.15 o
   3  12   5      275.64      316.69     52.17 o
   5  12   5       60.69      -50.33     50.33 o
   7  12   5      171.61      130.62     62.28 o
   9  12   5     6154.28     6032.84    161.56 o
  11  12   5     1063.83     1312.72    143.25 o
 -10  13   5     3193.65     2709.13    151.90 o
  -8  13   5      203.93      112.14    102.50 o
  -6  13   5       10.47      168.64     93.51 o
  -4  13   5       34.56      184.56     87.86 o
  -2  13   5     7462.89     7762.45    158.24 o
   0  13   5       74.00       63.78     50.23 o
   2  13   5     2251.65     2371.61     81.58 o
   4  13   5     1705.59     1802.73     80.27 o
   6  13   5      931.10      980.68     87.31 o
   8  13   5       33.00       53.26     66.61 o
  10  13   5     1298.92     1369.00     85.26 o
  -9  14   5      249.83      279.65    113.54 o
  -7  14   5       10.18      -66.40    104.19 o
  -5  14   5     1331.45     1032.13    165.77 o
  -3  14   5     2734.08     3028.41     98.27 o
  -1  14   5     3604.01     3733.25    159.93 o
   1  14   5      133.95       87.02     61.89 o
   3  14   5     4204.15     3952.91    104.08 o
   5  14   5       45.34       -5.92     67.53 o
   7  14   5     2355.79     2340.53     99.70 o
   9  14   5        0.08       54.35     73.23 o
  -8  15   5     1376.67     1302.32    297.18 o
  -6  15   5     2248.75     2330.62    140.82 o
  -4  15   5       78.49       11.32     98.15 o
  -2  15   5     1764.70     1972.19    157.11 o
   0  15   5      158.14      152.87     80.49 o
   2  15   5     3980.59     3698.29    118.18 o
   4  15   5     1596.28     1732.38    108.84 o
   6  15   5      818.37      960.18    105.05 o
   8  15   5      126.03      226.22    151.84 o
  -7  16   5      119.80       82.87    114.86 o
  -5  16   5      707.16      605.81    118.29 o
  -3  16   5       72.86       20.06    102.24 o
  -1  16   5     1197.19     1209.40     79.50 o
   1  16   5      241.55      243.01     85.58 o
   3  16   5      791.10     1018.24     99.88 o
   5  16   5      756.20      816.90    101.07 o
   7  16   5      165.49      120.22     96.02 o
  -4  17   5      688.49      629.41    122.04 o
  -2  17   5      111.18       98.60    108.44 o
   0  17   5     2471.28     2705.13    115.24 o
   2  17   5       26.54       33.52     89.99 o
   4  17   5       11.01     -154.51    154.51 o
   0   0   6    56744.79    57570.55   1508.10 o
   1   1   6     3625.09     3659.67    129.35 o
   0   2   6      272.51      250.85     40.13 o
   2   2   6     5841.04     5621.06    104.05 o
  -1   3   6      226.13      185.80     39.30 o
   1   3   6     6017.87     5906.91    107.60 o
   3   3   6     2047.10     1942.01     65.37 o
  -2   4   6     6350.13     6136.21    221.76 o
   0   4   6       29.97       32.31     37.55 o
   2   4   6     4939.95     4724.73    101.74 o
   4   4   6      136.76      178.61     51.66 o
  -3   5   6     4032.08     3924.11     96.25 o
  -1   5   6     3854.08     3743.73     84.33 o
   1   5   6      235.96      231.22     40.70 o
   3   5   6      345.77      370.28     73.42 o
   5   5   6     1628.38     1421.05     65.80 o
  -4   6   6     3601.52     3266.16     81.07 o
  -2   6   6     1586.67     1622.93     61.10 o
   0   6   6      295.37      321.28     42.72 o
   2   6   6     1992.54     1900.28     88.76 o
   4   6   6     5929.95     5969.11    111.18 o
   6   6   6     2279.20     2279.95     70.70 o
  -5   7   6     5295.47     5536.96    108.84 o
  -3   7   6      377.79      379.96     56.21 o
  -1   7   6      308.81      274.16     43.46 o
   1   7   6       55.32       67.76     42.02 o
   3   7   6     7509.95     7271.45    128.02 o
   5   7   6      634.59      770.95     89.07 o
   7   7   6       30.64       31.93     44.87 o
  -6   8   6      416.43      442.58     47.72 o
  -4   8   6      284.65      244.09     44.96 o
  -2   8   6       64.51      140.48     44.41 o
   0   8   6     4324.33     4197.46     92.91 o
   2   8   6       28.95       37.26     43.98 o
   4   8   6      581.23      644.52     55.19 o
   6   8   6        8.36      -22.42     44.86 o
   8   8   6     2624.74     2719.62     82.26 o
  -7   9   6       50.60       69.38     45.78 o
  -5   9   6     1666.60     1703.67    129.07 o
  -3   9   6     4385.89     4183.97     95.08 o
  -1   9   6     2525.98     2575.19     94.71 o
   1   9   6     1436.74     1521.55     90.29 o
   3   9   6      198.02      202.67     48.17 o
   5   9   6      664.18      653.99     54.47 o
   7   9   6      134.62      152.39     49.66 o
   9   9   6     2265.55     2266.87     88.28 o
  -8  10   6      207.71      271.26     55.56 o
  -6  10   6      551.80      556.51     61.58 o
  -4  10   6     3633.51     3551.95     89.80 o
  -2  10   6      441.81      396.09     50.02 o
   0  10   6      365.12      447.91     51.71 o
   2  10   6      781.87      806.92     56.63 o
   4  10   6     1711.57     1766.23     68.42 o
   6  10   6     2871.78     2977.21     90.80 o
   8  10   6     1073.30     1126.95     62.67 o
  10  10   6       39.21      -16.63     64.16 o
  -9  11   6        1.53      -53.95     55.16 o
  -7  11   6     2162.74     2015.71    123.36 o
  -5  11   6      229.39      286.14     54.31 o
  -3  11   6      664.54      750.54     67.51 o
  -1  11   6      557.70      626.53     55.36 o
   1  11   6     4755.42     4641.70    104.84 o
   3  11   6      221.34      216.52     53.76 o
   5  11   6     3179.53     3395.93     95.61 o
   7  11   6      183.63       87.41     55.05 o
   9  11   6       28.48       83.20     65.01 o
  11  11   6       81.05        9.46    108.31 o
 -10  12   6     2065.00     2134.14    141.55 o
  -8  12   6     2191.43     2284.21    136.99 o
  -6  12   6     1294.94     1334.41    115.05 o
  -4  12   6       82.19       79.66     55.00 o
  -2  12   6      378.60      282.57     53.12 o
   0  12   6       22.99      -59.42     59.42 o
   2  12   6     3105.76     3349.70    112.23 o
   4  12   6        1.31       79.90     57.59 o
   6  12   6       14.28      -13.63     56.91 o
   8  12   6        2.68      -26.99     66.84 o
  10  12   6     1679.28     1787.53     89.36 o
  -9  13   6      314.99      140.49    112.75 o
  -7  13   6     1113.72      970.44    135.14 o
  -5  13   6       40.63      -71.27     97.44 o
  -3  13   6      627.65      537.97     64.07 o
  -1  13   6      676.45      726.79     61.82 o
   1  13   6       38.16       55.12     56.59 o
   3  13   6      199.48      206.76     59.77 o
   5  13   6     1133.19     1130.59     93.49 o
   7  13   6     1823.68     1976.75    111.57 o
   9  13   6      652.46      628.75     79.73 o
  -8  14   6        2.72     -105.84    129.44 o
  -6  14   6     1070.61      922.24    142.19 o
  -4  14   6      277.76      157.56     60.59 o
  -2  14   6      586.11      602.11     69.54 o
   0  14   6       70.86       -7.96     65.97 o
   2  14   6       19.38      -12.35     67.65 o
   4  14   6      271.47      263.72     65.02 o
   6  14   6     3135.30     3047.03    116.71 o
   8  14   6       93.89      184.85     81.48 o
  -7  15   6        1.96      -39.39    171.80 o
  -5  15   6     3215.64     3329.66    466.20 o
  -3  15   6      223.07      249.77    132.08 o
  -1  15   6      243.29       58.36     68.20 o
   1  15   6        1.34       67.75     71.64 o
   3  15   6     1308.58     1561.76     92.23 o
   5  15   6        1.19       -7.49     90.03 o
   7  15   6      108.10      160.92     94.94 o
  -4  16   6       25.39      -16.03    109.72 o
  -2  16   6      141.43      222.70    233.64 o
   0  16   6     1212.38     1070.19     85.48 o
   2  16   6      271.14      251.72     78.87 o
   4  16   6      148.81      179.48    113.96 o
   0   1   7      344.08      321.71     46.29 o
  -1   2   7      222.40      276.58     46.42 o
   1   2   7        8.34       35.56     50.30 o
  -2   3   7       95.24       43.32     45.05 o
   0   3   7      138.84       76.04     49.22 o
   2   3   7     3407.43     3165.49     84.94 o
  -3   4   7      568.01      567.31     72.60 o
  -1   4   7     3422.50     3211.55    166.60 o
   1   4   7     4242.45     4091.44     94.93 o
   3   4   7     1269.87     1341.65     90.89 o
  -4   5   7      503.32      534.40     53.03 o
  -2   5   7     5551.92     5598.91    116.56 o
   0   5   7        2.35       26.44     44.91 o
   2   5   7      329.27      423.31     50.53 o
   4   5   7      201.76      155.59     49.14 o
  -5   6   7     2026.33     1942.64     78.16 o
  -3   6   7      744.34      818.30     55.61 o
  -1   6   7      359.19      386.80     56.16 o
   1   6   7      101.33      128.88     59.30 o
   3   6   7      841.38      896.80     57.17 o
   5   6   7       54.12       70.40     49.18 o
  -6   7   7     2456.11     2614.76     82.38 o
  -4   7   7     4069.12     3901.00     96.49 o
  -2   7   7      736.51      642.30     54.94 o
   0   7   7     3261.73     3109.40     87.92 o
   2   7   7     1422.68     1449.25     69.05 o
   4   7   7     2290.89     2285.98     77.27 o
   6   7   7       33.01      129.55     51.62 o
  -7   8   7       28.12       47.70     53.37 o
  -5   8   7     1971.85     2169.55    145.44 o
  -3   8   7       97.59      112.66     50.61 o
  -1   8   7     2418.46     2600.27     86.44 o
   1   8   7      830.28      786.45     58.04 o
   3   8   7     2367.26     2459.54     81.79 o
   5   8   7      107.51      139.16     53.41 o
   7   8   7     1163.20     1091.76     64.27 o
  -8   9   7     2297.47     2390.24     84.74 o
  -6   9   7      121.54      149.34     53.59 o
  -4   9   7     1125.10     1212.69     64.72 o
  -2   9   7        6.80        7.33     50.97 o
   0   9   7     3836.96     3963.55     98.95 o
   2   9   7      133.94      139.17     53.14 o
   4   9   7     2608.90     2488.86     82.89 o
   6   9   7        2.93        3.12     54.73 o
   8   9   7     2051.06     2072.96     78.72 o
  -9  10   7      137.65      144.91     65.46 o
  -7  10   7       29.76       51.99     54.43 o
  -5  10   7       24.04       -2.91     52.34 o
  -3  10   7     1507.65     1449.36    132.40 o
  -1  10   7       14.35       25.18     53.07 o
   1  10   7      786.15      854.71     77.43 o
   3  10   7      159.83      181.58     56.56 o
   5  10   7     3359.82     3334.63    103.32 o
   7  10   7      341.55      286.16     60.97 o
   9  10   7      295.46       88.62     68.35 o
 -10  11   7        1.08     -109.77    109.77 o
  -8  11   7      158.90      245.33     64.34 o
  -6  11   7     5086.12     5079.77    155.35 o
  -4  11   7     1885.48     2057.47     79.88 o
  -2  11   7       27.57       55.85     62.35 o
   0  11   7      527.45      514.55     61.48 o
   2  11   7      931.94     1171.53     69.24 o
   4  11   7     1000.05     1101.36     70.04 o
   6  11   7       47.64       59.27     60.33 o
   8  11   7      802.87      739.98     98.99 o
  10  11   7      730.45      699.05     79.31 o
  -9  12   7       53.02       27.19    198.00 o
  -7  12   7     1428.16     1483.13    129.18 o
  -5  12   7        0.42       16.78     61.69 o
  -3  12   7       22.82       23.86     57.85 o
  -1  12   7       36.85       83.58     58.80 o
   1  12   7     4471.34     4983.90    117.97 o
   3  12   7      196.85      218.86     62.49 o
   5  12   7      111.06      140.40     63.44 o
   7  12   7      707.02      800.83    113.00 o
   9  12   7     2166.54     2070.62     99.97 o
  -8  13   7       77.41      174.23    118.18 o
  -6  13   7      356.76      209.25    109.72 o
  -4  13   7        5.61       70.59     65.16 o
  -2  13   7     3754.46     3844.44    154.50 o
   0  13   7      460.36      370.58     66.05 o
   2  13   7      132.12       90.40     64.15 o
   4  13   7      164.96       33.95     65.00 o
   6  13   7      665.59      723.99     84.79 o
   8  13   7       27.95       57.75     78.06 o
  -7  14   7       43.90      -32.42    117.71 o
  -5  14   7      292.81      355.69    116.10 o
  -3  14   7      791.07      953.01     84.28 o
  -1  14   7     2962.59     3262.82    231.12 o
   1  14   7       39.46       22.58     74.14 o
   3  14   7     1697.45     1623.00     83.28 o
   5  14   7       20.26       81.91     78.64 o
   7  14   7      605.65      569.92     87.50 o
  -4  15   7       17.54      128.64    116.82 o
  -2  15   7      384.88      409.85     77.51 o
   0  15   7       24.73       34.49     76.19 o
   2  15   7      818.34      784.49     87.56 o
   4  15   7      856.22      853.33    107.01 o
   0   0   8    37761.02    39925.95   1080.84 o
   1   1   8     1696.30     1746.46    129.97 o
   0   2   8      266.75      327.95     60.79 o
   2   2   8     1480.96     1421.06     77.66 o
  -1   3   8       28.11       -6.15     51.51 o
   1   3   8      114.69      110.61     51.63 o
   3   3   8     1095.43      941.45     73.75 o
  -2   4   8     5583.91     5601.74    118.44 o
   0   4   8       30.48       72.92     52.95 o
   2   4   8      654.46      711.37     59.73 o
   4   4   8       19.92       91.52     54.98 o
  -3   5   8     4000.62     4005.58    103.06 o
  -1   5   8     1460.73     1438.39     69.43 o
   1   5   8       82.34      200.44     54.68 o
   3   5   8      457.46      427.75     58.07 o
   5   5   8      348.98      301.97     58.79 o
  -4   6   8     1425.74     1261.15     74.38 o
  -2   6   8      278.95      289.33     78.97 o
   0   6   8      444.05      410.58     58.12 o
   2   6   8     1464.37     1357.16     68.75 o
   4   6   8     2362.37     2230.15    122.26 o
   6   6   8       18.51      -65.57     65.57 o
  -5   7   8     1601.48     1596.81     74.27 o
  -3   7   8      154.21      173.86     56.21 o
  -1   7   8       12.87       50.82     57.77 o
   1   7   8      315.27      345.53     75.19 o
   3   7   8     3957.85     4245.17    108.79 o
   5   7   8      538.48      505.64     62.94 o
   7   7   8        8.87      128.41     60.87 o
  -6   8   8      201.38      212.48     60.63 o
  -4   8   8      362.96      317.44     60.62 o
  -2   8   8      426.16      477.97     62.42 o
   0   8   8     1550.13     1313.21     70.86 o
   2   8   8      127.81      153.62     59.01 o
   4   8   8      287.64      414.31     79.40 o
   6   8   8       14.73       26.23     88.62 o
   8   8   8     1292.39     1344.45     95.73 o
  -7   9   8        2.10       10.10     60.98 o
  -5   9   8     3112.49     3039.24     96.73 o
  -3   9   8     1152.59     1119.38     73.82 o
  -1   9   8      368.51      494.92     66.86 o
   1   9   8      359.24      346.22     62.85 o
   3   9   8      154.09      123.39     61.22 o
   5   9   8       39.33       37.17     61.49 o
   7   9   8      450.60      501.52     68.58 o
   9   9   8      804.46      841.85     83.28 o
  -8  10   8       21.82      147.34     72.00 o
  -6  10   8      366.44      399.47     65.12 o
  -4  10   8     1766.69     1875.09     80.55 o
  -2  10   8       83.38       85.64     60.85 o
   0  10   8       23.28       35.69     61.10 o
   2  10   8      676.23      602.25     67.71 o
   4  10   8      163.73      163.42     93.58 o
   6  10   8      536.40      613.04     73.76 o
   8  10   8      347.87      437.48    140.78 o
  10  10   8       26.36       80.66     83.88 o
  -9  11   8        4.25      -10.53    117.15 o
  -7  11   8      393.86      533.48    164.88 o
  -5  11   8        9.41       85.69     63.36 o
  -3  11   8      405.59      478.77     66.90 o
  -1  11   8       22.01       95.44     63.41 o
   1  11   8     1678.10     1575.69     80.45 o
   3  11   8      930.26      735.11     71.71 o
   5  11   8     1636.19     1587.64     84.02 o
   7  11   8      201.94       44.09    104.75 o
   9  11   8      118.62      146.02     80.89 o
  -8  12   8     1306.15     1244.31    139.02 o
  -6  12   8      291.51      365.46     73.23 o
  -4  12   8       27.90       44.56     71.18 o
  -2  12   8      217.33      167.70     65.55 o
   0  12   8      102.51      105.66     66.44 o
   2  12   8      843.74      904.84     75.61 o
   4  12   8        1.59       52.58     68.02 o
   6  12   8       11.30       12.09     74.75 o
   8  12   8      119.82       97.79     82.97 o
  -5  13   8       17.40     -111.61    131.36 o
  -3  13   8       27.46      165.23     75.89 o
  -1  13   8      254.82      222.04     80.27 o
   1  13   8        8.65        1.21     69.20 o
   3  13   8      113.22      187.83     72.18 o
   5  13   8      867.00      973.05     80.92 o
  -2  14   8       25.50      -25.00     78.15 o
   0  14   8       33.91      -38.41     99.12 o
   2  14   8        7.58      -51.95     91.67 o
   0   1   9       18.42      114.21     57.92 o
  -1   2   9      206.55      291.44     60.16 o
   1   2   9        3.39       13.81     57.08 o
  -2   3   9      172.31      178.86     60.90 o
   0   3   9       54.41      130.25     58.73 o
   2   3   9     1350.85     1450.70     74.56 o
  -3   4   9       90.14      149.38     68.74 o
  -1   4   9      788.54      719.96     67.27 o
   1   4   9     1808.02     2054.61     82.53 o
   3   4   9      516.20      563.98     66.21 o
  -4   5   9      166.36      242.75     63.27 o
  -2   5   9     1036.12      991.84     70.81 o
   0   5   9       20.00       -6.01     59.65 o
   2   5   9      243.27      259.46     63.30 o
   4   5   9      307.92      316.79     65.24 o
  -5   6   9      780.35      790.63     72.16 o
  -3   6   9      183.94      150.48     62.58 o
  -1   6   9        8.60       48.62     79.41 o
   1   6   9      103.43      186.69     63.92 o
   3   6   9       23.93      -61.77     61.77 o
   5   6   9       51.45      164.05     64.87 o
  -6   7   9     1048.39     1163.83    138.60 o
  -4   7   9     1963.43     1698.59     83.04 o
  -2   7   9      317.03      277.61     65.41 o
   0   7   9     1829.29     1800.90     82.67 o
   2   7   9      291.46      271.11     66.51 o
   4   7   9      547.82      476.09     69.89 o
   6   7   9       41.84       98.73     67.47 o
  -7   8   9        1.88       13.94     68.49 o
  -5   8   9      929.38     1101.42     77.62 o
  -3   8   9        6.29       46.01     65.10 o
  -1   8   9     1133.06     1139.68     76.69 o
   1   8   9      239.78      333.73     68.39 o
   3   8   9      651.07      731.87     78.80 o
   5   8   9      114.79       61.12     68.46 o
   7   8   9      236.71      260.32     72.05 o
  -8   9   9      697.43      713.26     86.92 o
  -6   9   9       59.96       65.66     97.94 o
  -4   9   9      139.72      102.94     76.47 o
  -2   9   9       26.75       57.15     65.90 o
   0   9   9     1564.77     1577.29     83.16 o
   2   9   9       50.83      155.48     69.11 o
   4   9   9     1549.25     1356.87     82.49 o
   6   9   9        1.22       16.72     71.12 o
   8   9   9      413.22      603.16     78.14 o
  -7  10   9       24.74      -17.94     92.79 o
  -5  10   9      125.55        8.10     67.25 o
  -3  10   9      302.11      353.16     70.70 o
  -1  10   9        5.87       51.12     67.85 o
   1  10   9      769.53      791.87     76.99 o
   3  10   9      114.18      204.44     71.55 o
   5  10   9     1322.12     1408.67     85.78 o
   7  10   9      114.87      143.17     75.86 o
  -6  11   9     2467.25     2497.94    155.88 o
  -4  11   9      592.74      695.67     75.69 o
  -2  11   9        1.97      -68.30     68.30 o
   0  11   9       76.26       50.25     70.78 o
   2  11   9      195.49      266.30     74.56 o
   4  11   9      515.15      592.60     78.98 o
   6  11   9       97.47      115.80     82.94 o
  -5  12   9        5.29     -104.15    154.19 o
  -3  12   9        1.35      -10.38     82.66 o
  -1  12   9        3.90       69.19     72.93 o
   1  12   9     1445.55     1282.04     87.07 o
   3  12   9       33.37        4.07     75.05 o
   5  12   9       86.46      -52.07    128.80 o
   0  13   9      205.28      234.97    153.02 o
   0   0  10     7764.48     7618.59    305.72 o
   1   1  10      470.19      521.05     69.98 o
   0   2  10       39.92      205.09     83.71 o
   2   2  10      758.14      805.71     73.70 o
  -1   3  10       36.67      138.13     93.30 o
   1   3  10      615.45      632.20     71.80 o
   3   3  10      147.96      206.22     88.75 o
  -2   4  10      661.24      626.09     73.16 o
   0   4  10        0.39      109.12     67.56 o
   2   4  10      324.05      491.71     71.63 o
   4   4  10        3.22       45.99     69.16 o
  -3   5  10      450.66      480.76     73.41 o
  -1   5  10      227.45      280.14    100.08 o
   1   5  10        3.14       -9.79     67.80 o
   3   5  10       35.27      116.00     69.40 o
   5   5  10      232.57      178.02     72.16 o
  -4   6  10      601.38      558.80     75.88 o
  -2   6  10       82.11      108.75     69.58 o
   0   6  10       79.41      112.42     80.29 o
   2   6  10      146.02      127.26     71.17 o
   4   6  10      849.95      931.58     79.70 o
   6   6  10      213.59      418.98     76.39 o
  -5   7  10      441.85      433.56     76.80 o
  -3   7  10       54.02       63.93     75.76 o
  -1   7  10       33.56       35.60     70.99 o
   1   7  10       41.37      113.26     72.16 o
   3   7  10      623.14      750.26     90.47 o
   5   7  10      128.12      114.07     73.66 o
   7   7  10        5.20      119.57     76.04 o
  -6   8  10       10.51      -19.88     74.91 o
  -4   8  10      129.46      194.50    121.31 o
  -2   8  10        9.84       92.93     95.61 o
   0   8  10      289.32      273.66     74.40 o
   2   8  10        3.34       -9.84     73.40 o
   4   8  10       29.80       21.53     76.51 o
   6   8  10        3.22       20.63     89.69 o
  -5   9  10      294.32      288.41     77.50 o
  -3   9  10      507.94      644.54     93.24 o
  -1   9  10      189.40      315.92     77.17 o
   1   9  10      111.79      137.46     76.09 o
   3   9  10       95.16       44.69    106.26 o
   5   9  10        4.92       28.43     77.19 o
  -4  10  10      205.96      263.63     78.52 o
  -2  10  10       86.59       81.86     75.69 o
   0  10  10       51.01      157.83     89.50 o
   2  10  10      171.02      162.40     78.12 o
   4  10  10       84.04       47.12     79.74 o
   0   1  11      111.21      132.67     73.36 o
  -1   2  11      548.02      471.89     77.59 o
   1   2  11       12.38      144.65     73.56 o
  -2   3  11        0.03       70.94     74.92 o
   0   3  11        4.22        4.52     73.65 o
   2   3  11      489.67      530.48     79.50 o
  -3   4  11       36.00      154.74     76.53 o
  -1   4  11        9.79       61.09     87.81 o
   1   4  11      282.24      466.99     78.93 o
   3   4  11        9.14       57.76     75.20 o
  -4   5  11        6.19      -60.55     75.41 o
  -2   5  11      212.44      354.62     77.96 o
   0   5  11      161.27      155.85     87.90 o
   2   5  11      128.50      183.43     77.43 o
   4   5  11       17.77       57.62     77.90 o
  -5   6  11      189.66      305.27     82.10 o
  -3   6  11      261.63      344.45     80.67 o
  -1   6  11      146.52      209.32     78.07 o
   1   6  11       24.05      187.92     78.79 o
   3   6  11       16.49       63.56     78.24 o
   5   6  11        6.29      107.22     94.80 o
  -4   7  11        2.96      185.67     80.71 o
  -2   7  11       49.27       71.94     77.45 o
   0   7  11      684.88      895.05    108.28 o
   2   7  11      186.54      421.73     82.93 o
   4   7  11       65.67      158.35     81.28 o
  -1   8  11      313.50      422.04     83.83 o
   1   8  11        8.04      -28.44    130.65 o
   0   0  12     1499.46     1330.75    187.38 o
   1   1  12      282.67      359.61     83.33 o
   0   2  12       16.85      169.59    129.67 o
   2   2  12      171.44      235.80     83.31 o
  -1   3  12        3.00       74.61     80.90 o
   1   3  12      440.64      550.72     87.75 o
 
